# Supplementary material for: Missed Opportunities in Implementation and Optimization of Lipid-Lowering Therapies in Very-High-Risk Patients Presenting with ST-Segment Elevation Myocardial Infarction
Source: J Clin Med. 2023 Aug 31;12(17):5685. doi: 10.3390/jcm12175685 (PMC10488884; doi:10.3390/jcm12175685)
Supplement: Supplementary file 1 [file jcm-12-05685-s001.zip]

Archive with 1 entries (1 files):
- jcm-2544086-supplementary.pdf
